# Supplementary material for: Antigen Cross-Presentation by Murine Proximal Tubular Epithelial Cells Induces Cytotoxic and Inflammatory CD8+ T Cells
Source: Cells. 2022 Apr 30;11(9):1510. doi: 10.3390/cells11091510 (PMC9104549; doi:10.3390/cells11091510)
Supplement: Supplementary file 1 [file cells-11-01510-s001.zip]

Archive with 1 entries (1 files):
- cells-1696335-supplementary.pdf
